# Supplementary material for: Exploring the causal link between serum 25-hydroxyvitamin D concentrations and idiopathic sudden sensorineural hearing loss: Insights gained from a Mendelian randomization study involving two independent samples
Source: PLoS One. 2025 May 19;20(5):e0322898. doi: 10.1371/journal.pone.0322898 (PMC12087992; doi:10.1371/journal.pone.0322898)
Supplement: S1 Appendix — (CSV) [file pone.0322898.s001.csv]

	chr	pos	SNP	effect_allele	other_allele	Beta	eaf	se	p-value	F-statistics
1	7	21569089	rs10277163	G	A	-0.0143336	0.254715	0.0023507	1.08E-09	37.18057884
2	12	68665940	rs1038165	T	C	0.0115149	0.579451	0.00205629	2.15E-08	31.35823529
3	2	21225281	rs1042034	T	C	-0.0151254	0.792138	0.00250017	1.45E-09	36.59945833
4	18	47158186	rs10438978	C	T	-0.0172243	0.820277	0.00264437	7.34E-11	42.42664784
5	2	211540507	rs1047891	A	C	-0.0133984	0.317078	0.00218016	7.96E-10	37.76844843
6	19	51527364	rs1048328	A	G	0.0313497	0.0797967	0.00374376	5.58E-17	70.12143237
7	12	96375682	rs10859995	C	T	-0.0436264	0.579841	0.00205452	4.60E-100	450.8976869
8	11	14262063	rs11023159	C	T	0.0482117	0.0325143	0.00572507	3.73E-17	70.91584607
9	16	57006378	rs11076175	G	A	0.0229033	0.175666	0.00266997	9.64E-18	73.58399458
10	11	14370944	rs111515741	A	G	-0.0487364	0.0173081	0.00779044	3.95E-10	39.13658418
11	1	62911751	rs11207969	G	A	0.0209396	0.351365	0.00212672	7.14E-23	96.94292785
12	1	155289545	rs11264361	G	T	0.0174875	0.251408	0.00234081	7.97E-14	55.811427
13	3	49866392	rs1128535	T	C	0.0164131	0.500049	0.0020293	6.06E-16	65.4167133
14	1	152000117	rs115288876	A	G	0.0788065	0.0433211	0.00498229	2.36E-56	250.187769
15	16	82033810	rs11542462	A	G	-0.0247803	0.133511	0.00298265	9.72E-17	69.02533638
16	11	14690511	rs11600054	A	G	0.0681747	0.0100965	0.0101478	1.84E-11	45.13388028
17	4	72822599	rs11726886	A	C	-0.0536726	0.290783	0.00225483	3.08E-125	566.6014204
18	11	15118975	rs117300835	A	G	-0.334985	0.0133061	0.00886005	1.00E-200	1429.480962
19	9	107632644	rs11791258	A	G	0.0140808	0.191072	0.00258052	4.85E-08	29.77420684
20	17	66433493	rs11867297	T	C	0.0135432	0.38533	0.00209454	1.01E-10	41.80856551
21	8	116988527	rs12056768	G	T	-0.0231961	0.584044	0.00206406	2.65E-29	126.2947535
22	6	83824703	rs12153819	T	C	-0.0178178	0.123154	0.0030906	8.16E-09	33.23705678
23	11	14690192	rs12283049	G	A	-0.0564566	0.234433	0.00240614	9.62E-122	550.5384478
24	15	64092140	rs12324720	A	G	-0.0149159	0.174629	0.00267451	2.45E-08	31.10358681
25	19	11955767	rs12462826	A	G	-0.0132119	0.369566	0.0021149	4.18E-10	39.02571614
26	4	72592838	rs12501515	A	G	-0.078957	0.58966	0.00206932	1.00E-200	1455.881298
27	2	27730940	rs1260326	C	T	0.0197194	0.603925	0.00207421	1.96E-21	90.38199967
28	10	91524012	rs12775091	T	C	0.0155618	0.213441	0.00247693	3.33E-10	39.47227814
29	3	52407805	rs13076508	C	T	0.0250544	0.0535034	0.00451036	2.78E-08	30.85642442
30	4	57790205	rs13108245	G	A	-0.0122246	0.386601	0.00208616	4.63E-09	34.33792811
31	6	25662873	rs1321247	T	A	-0.0221847	0.101578	0.00336578	4.36E-11	43.44458665
32	9	80710910	rs13294734	T	C	0.012568	0.466128	0.00205837	1.02E-09	37.28082006
33	1	41757718	rs1343776	A	G	0.0180762	0.22133	0.00245028	1.62E-13	54.42304602
34	22	41227086	rs138335	G	C	-0.0137663	0.658587	0.00215115	1.56E-10	40.95369292
35	8	61525963	rs1384687	A	G	-0.0168656	0.132271	0.00299675	1.82E-08	31.67397459
36	14	50829560	rs142004400	C	A	-0.0310034	0.0342066	0.00559561	3.01E-08	30.69896769
37	19	11190534	rs142158911	A	G	0.026284	0.111826	0.00323446	4.43E-16	66.03578543
38	11	14093639	rs144965707	A	G	-0.0348143	0.0618296	0.00421754	1.52E-16	68.1391818
39	15	58683366	rs1532085	G	A	0.0252805	0.616672	0.00208639	8.60E-34	146.8183481
40	11	71110175	rs1627043	C	G	-0.0486441	0.0332414	0.00566106	8.49E-18	73.83543357
41	16	4594671	rs1684600	T	C	-0.0125301	0.298695	0.00221719	1.59E-08	31.93767166
42	6	22768668	rs17207784	C	T	-0.0134939	0.324195	0.0021713	5.14E-10	38.62204896
43	11	14283186	rs17473257	A	G	-0.0611372	0.0172466	0.00780044	4.59E-15	61.42892117
44	15	58723675	rs1800588	T	C	-0.0305021	0.214964	0.00246932	4.73E-35	152.5825024
45	20	52718555	rs1841850	C	A	0.0304395	0.117085	0.00316491	6.73E-22	92.50225068
46	7	107117447	rs1858889	C	A	0.0134514	0.502532	0.00203065	3.49E-11	43.87981863
47	12	21352315	rs1871395	G	A	-0.0203733	0.152679	0.00282689	5.72E-13	51.94035834
48	3	153758806	rs1949633	C	T	0.0114162	0.605759	0.00208637	4.45E-08	29.94059857
49	18	61366207	rs2037511	A	G	0.0176624	0.165924	0.00272732	9.41E-11	41.93988521
50	22	31535872	rs2074735	C	G	0.0292667	0.0648365	0.00412	1.22E-12	50.46067778
51	12	24822366	rs2171427	A	G	-0.0165489	0.156491	0.00281738	4.26E-09	34.50224928
52	21	16339172	rs2229742	C	G	-0.0249837	0.104659	0.00331409	4.75E-14	56.83095003
53	6	131931092	rs2245133	C	T	-0.0212917	0.164339	0.00273999	7.80E-15	60.38411715
54	10	113913222	rs2297991	C	T	0.0127547	0.718478	0.00225578	1.57E-08	31.97032216
55	10	10078742	rs2398113	G	A	-0.0117606	0.423526	0.00205797	1.10E-08	32.65734536
56	1	2339395	rs2494429	G	A	-0.0148459	0.822999	0.00267333	2.80E-08	30.83954186
57	11	71130419	rs2511279	G	C	0.0981721	0.960373	0.00520826	2.98E-79	355.2964346
58	7	43980540	rs2595644	T	G	-0.0122625	0.384889	0.00209685	4.97E-09	34.19978004
59	2	63166379	rs2710651	A	G	-0.0115892	0.526101	0.00203474	1.23E-08	32.44061434
60	14	104001517	rs2756119	A	G	0.0121434	0.38143	0.0021104	8.71E-09	33.10937976
61	1	220970593	rs2807834	G	T	-0.0150625	0.68514	0.00218678	5.66E-12	47.44428798
62	12	133067473	rs28435470	A	G	-0.0118696	0.663204	0.00214831	3.29E-08	30.52658814
63	11	120114421	rs2847500	A	G	-0.022548	0.123204	0.00308665	2.77E-13	53.36312795
64	20	52698179	rs290400	A	G	-0.0130967	0.665472	0.00216338	1.41E-09	36.64866321
65	4	100252560	rs3114045	C	T	-0.0221737	0.866137	0.00298008	1.00E-13	55.36311137
66	15	100229260	rs325393	T	G	-0.0136497	0.278218	0.00227676	2.03E-09	35.94278352
67	3	141720712	rs34186890	G	A	-0.0156853	0.259637	0.00231839	1.33E-11	45.77334696
68	8	25889606	rs34726834	T	C	0.014013	0.252209	0.00234858	2.42E-09	35.60012539
69	2	38259872	rs35270497	T	C	0.0156723	0.176236	0.0026815	5.08E-09	34.15937139
70	1	17560123	rs35823191	C	T	-0.0232636	0.342049	0.00214072	1.65E-27	118.0957071
71	2	234627048	rs3732220	A	G	-0.0478406	0.0852646	0.00363266	1.31E-39	173.4377904
72	11	71194559	rs3829251	A	G	-0.114453	0.133277	0.00298056	1.00E-200	1474.547013
73	4	100239112	rs4147536	C	A	-0.0148038	0.788613	0.00249007	2.76E-09	35.34461914
74	4	70017531	rs4348160	G	T	-0.0258401	0.326968	0.00216263	6.62E-33	142.7657179
75	4	15892159	rs4364259	A	G	0.0172408	0.198665	0.00256676	1.86E-11	45.11742472
76	19	45422946	rs4420638	G	A	-0.0192973	0.176831	0.00265905	3.95E-13	52.66718295
77	13	55702646	rs4580037	C	A	-0.0135627	0.285578	0.00225079	1.68E-09	36.30967461
78	1	46027355	rs512083	C	T	0.0122172	0.462488	0.00204286	2.23E-09	35.76565288
80	22	50880781	rs5770794	T	C	-0.0133141	0.3143	0.00221143	1.74E-09	36.24743129
81	20	39231118	rs6129648	G	A	0.0140631	0.379837	0.00210628	2.44E-11	44.57895893
82	17	79257880	rs61698755	C	T	-0.011465	0.560041	0.0020505	2.25E-08	31.26285029
83	1	179526214	rs61747728	T	C	0.0303061	0.0385611	0.00526894	8.83E-09	33.08366371
84	1	152536650	rs61813875	G	C	0.0821291	0.0248209	0.00658876	1.16E-35	155.3770067
85	11	70949673	rs61887421	C	T	-0.036726	0.0300871	0.00597754	8.05E-10	37.74872416
86	15	77711719	rs62007299	A	G	-0.0124205	0.712958	0.00224413	3.12E-08	30.63247835
87	19	48374950	rs62129966	A	C	0.0611636	0.160854	0.00276373	1.60E-108	489.7730152
88	9	136155000	rs635634	T	C	-0.0150476	0.186573	0.0026042	7.55E-09	33.38764654
89	3	125148287	rs6438900	G	C	0.0150486	0.256034	0.00234031	1.27E-10	41.34713485
90	1	230303512	rs6672758	T	C	0.0162478	0.80023	0.0025554	2.04E-10	40.42698452
91	4	88178919	rs6834488	T	C	-0.01445	0.422833	0.00205911	2.26E-12	49.24663931
92	4	71765339	rs71599974	G	A	0.0257378	0.148048	0.00286182	2.39E-19	80.88317946
93	2	58981967	rs727857	A	G	-0.0120548	0.61181	0.00209882	9.27E-09	32.98903646
94	11	76477721	rs733454	T	C	0.0188545	0.0991663	0.00340001	2.93E-08	30.75173695
95	12	111582630	rs73413596	C	T	0.0223468	0.0740317	0.00388928	9.15E-09	33.01355277
96	6	40998167	rs742493	C	T	0.0183528	0.112871	0.00320607	1.04E-08	32.76865856
97	1	109817192	rs7528419	G	A	0.0215389	0.22441	0.00243165	8.17E-19	78.45938691
98	2	118648261	rs7569755	A	G	0.0136395	0.288618	0.00225626	1.49E-09	36.54421288
99	2	101428119	rs7580771	T	G	-0.0165625	0.175983	0.0026652	5.15E-10	38.61821298
100	3	85603643	rs7652808	G	T	-0.0212858	0.649492	0.00212614	1.36E-23	100.2296556
101	5	148020950	rs7712001	G	T	0.011939	0.440176	0.00206215	7.05E-09	33.51933542
102	10	88081438	rs77532868	T	C	0.0259557	0.0521528	0.00456301	1.28E-08	32.35658291
103	7	64017227	rs7784802	T	A	0.0133202	0.358913	0.0021157	3.06E-10	39.63814475
104	16	20392332	rs77924615	A	G	-0.0152475	0.194374	0.00259019	3.94E-09	34.65245748
105	18	47109955	rs77960347	G	A	-0.0525688	0.0127013	0.00905963	6.53E-09	33.6693866
106	4	3482213	rs78649910	A	T	-0.0191377	0.105728	0.00332162	8.33E-09	33.19552879
108	14	39556185	rs8018720	C	G	-0.0344962	0.823508	0.00266074	1.94E-38	168.0883589
109	8	11611865	rs804281	G	A	0.015895	0.583498	0.00205997	1.20E-14	59.53868977
110	19	19388500	rs8107974	T	A	0.0355672	0.0763013	0.00382316	1.36E-20	86.54747593
111	20	52742306	rs8121940	G	C	-0.0435612	0.19762	0.00254898	1.77E-65	292.0564582
112	6	121856794	rs9375037	C	A	0.0117059	0.443168	0.00205423	1.21E-08	32.47218292
113	9	125745042	rs9409266	A	G	-0.0167771	0.862222	0.00294656	1.24E-08	32.41926828
114	11	116648917	rs964184	C	G	0.0406845	0.867234	0.00298936	3.50E-42	185.2258208
115	3	18804655	rs9847248	A	G	-0.0123077	0.712969	0.00224484	4.19E-08	30.05958767
116	5	118668050	rs986649	G	A	0.0128637	0.321628	0.00217811	3.51E-09	34.87965563
117	18	28918628	rs9946771	T	C	-0.0233992	0.0663426	0.00407655	9.47E-09	32.94704523
