# Supplementary material for: Exploring the causal link between serum 25-hydroxyvitamin D concentrations and idiopathic sudden sensorineural hearing loss: Insights gained from a Mendelian randomization study involving two independent samples
Source: PLoS One. 2025 May 19;20(5):e0322898. doi: 10.1371/journal.pone.0322898 (PMC12087992; doi:10.1371/journal.pone.0322898)
Supplement: S2 Appendix — (ZIP) [file pone.0322898.s002.zip]

Archive with 3 entries (3 files):
- Heterogeneity test of the Reverse Mendelian Randomization.csv
- main MR result of the Reverse Mendelian Randomization.csv
- Pleiotropy test of the Reverse Mendelian Randomization.csv
