# Supplementary material for: Exploring the causal link between serum 25-hydroxyvitamin D concentrations and idiopathic sudden sensorineural hearing loss: Insights gained from a Mendelian randomization study involving two independent samples
Source: PLoS One. 2025 May 19;20(5):e0322898. doi: 10.1371/journal.pone.0322898 (PMC12087992; doi:10.1371/journal.pone.0322898)
Supplement: S2 Appendix — (ZIP) [file pone.0322898.s002.zip › main MR result of the Reverse Mendelian Randomization.csv]

	id.exposure	id.outcome	outcome	exposure	method	nsnp	b	se	pval	lo_ci	up_ci	or	or_lci95	or_uci95
1	finn-b-H8_HL_IDIOP	ebi-a-GCST90000618	Serum 25-Hydroxyvitamin D levels || id:ebi-a-GCST90000618	|| id:finn-b-H8_HL_IDIOP	MR Egger	4	-0.00766094752676439	0.004419814958486	0.225176688434153	-0.016323784845397	0.00100188979186817	0.992368322738058	0.983808726123837	1.0010023918511
2	finn-b-H8_HL_IDIOP	ebi-a-GCST90000618	Serum 25-Hydroxyvitamin D levels || id:ebi-a-GCST90000618	|| id:finn-b-H8_HL_IDIOP	Weighted median	4	-0.00307892397241077	0.00390075745405571	0.429928280865766	-0.01072440858236	0.00456656063753842	0.996925811053162	0.989332892863054	1.00457700326515
3	finn-b-H8_HL_IDIOP	ebi-a-GCST90000618	Serum 25-Hydroxyvitamin D levels || id:ebi-a-GCST90000618	|| id:finn-b-H8_HL_IDIOP	Inverse variance weighted	4	-0.00346660568184026	0.0032194894042301	0.281589127577233	-0.00977680491413125	0.00284359355045073	0.996539396058411	0.990270832668845	1.00284764039754
4	finn-b-H8_HL_IDIOP	ebi-a-GCST90000618	Serum 25-Hydroxyvitamin D levels || id:ebi-a-GCST90000618	|| id:finn-b-H8_HL_IDIOP	Simple mode	4	0.00297451923852827	0.00715575083435978	0.705586463374008	-0.0110507523968169	0.0169997908738734	1.00297894751045	0.989010082869416	1.0171451096136
5	finn-b-H8_HL_IDIOP	ebi-a-GCST90000618	Serum 25-Hydroxyvitamin D levels || id:ebi-a-GCST90000618	|| id:finn-b-H8_HL_IDIOP	Weighted mode	4	-0.00628092772960403	0.00363858861684663	0.182769194276199	-0.0134125614186234	0.000850705959415372	0.993738756064578	0.986676986181969	1.00085106791236
