# Supplementary material for: Exploring the causal link between serum 25-hydroxyvitamin D concentrations and idiopathic sudden sensorineural hearing loss: Insights gained from a Mendelian randomization study involving two independent samples
Source: PLoS One. 2025 May 19;20(5):e0322898. doi: 10.1371/journal.pone.0322898 (PMC12087992; doi:10.1371/journal.pone.0322898)
Supplement: S2 Appendix — (ZIP) [file pone.0322898.s002.zip › Pleiotropy test of the Reverse Mendelian Randomization.csv]

	id.exposure	id.outcome	outcome	exposure	egger_intercept	se	pval
1	finn-b-H8_HL_IDIOP	ebi-a-GCST90000618	Serum 25-Hydroxyvitamin D levels || id:ebi-a-GCST90000618	|| id:finn-b-H8_HL_IDIOP	0.00323686676949461	0.00233688549863933	0.300279999116968
